# Supplementary material for: lncRNA Gene Signatures for Prediction of Breast Cancer Intrinsic Subtypes and Prognosis
Source: Genes (Basel). 2018 Jan 26;9(2):65. doi: 10.3390/genes9020065 (PMC5852561; doi:10.3390/genes9020065)
Supplement: Supplementary file 1 [file genes-09-00065-s001.zip]

Archive with 7 entries (7 files):
- Supp figures 1108.pdf
- Supp Table 1.xlsx
- Supp Table 2.xlsx
- Supp Table 3.xlsx
- Supp Table 4.xlsx
- supp.fig3a-nonCoding.pdf
- supp.fig3b-all.pdf
