# Supplementary material for: lncRNA Gene Signatures for Prediction of Breast Cancer Intrinsic Subtypes and Prognosis
Source: Genes (Basel). 2018 Jan 26;9(2):65. doi: 10.3390/genes9020065 (PMC5852561; doi:10.3390/genes9020065)
Supplement: Supplementary file 1 [file genes-09-00065-s001.zip › Supp Table 1.xlsx]

## Sheet: PCGs
id	gene_name	subtype(s)	gene_type	chrom	chromStart	chromEnd	strand
ENSG00000256500.5	RP11-73M18.2	Basal	protein_coding	chr14	103562962	103685924	+
ENSG00000213533.11	TMEM110	Basal	protein_coding	chr3	52836219	52897596	-
ENSG00000278685.4	IQCA1L	Basal	protein_coding	chr7	151190873	151205496	-
ENSG00000133678.13	TMEM254	Basal	protein_coding	chr10	80078646	80092557	+
ENSG00000165233.17	C9orf89	Basal	protein_coding	chr9	93096218	93113283	+
ENSG00000041880.14	PARP3	Basal	protein_coding	chr3	51942345	51948867	+
ENSG00000162971.10	TYW5	Basal	protein_coding	chr2	199929975	199955736	-
ENSG00000187474.4	FPR3	Basal	protein_coding	chr19	51795163	51826189	+
ENSG00000100124.12	ANKRD54	Basal	protein_coding	chr22	37830855	37849327	-
ENSG00000014216.15	CAPN1	Basal Her2	protein_coding	chr11	65180566	65212006	+
ENSG00000163328.13	GPR155	Basal LumA LumB	protein_coding	chr2	174431571	174487094	-
ENSG00000185163.9	DDX51	Her2	protein_coding	chr12	132136594	132144335	-
ENSG00000187189.10	TSPYL4	Her2	protein_coding	chr6	116249961	116254140	-
ENSG00000159217.9	IGF2BP1	Her2	protein_coding	chr17	48997412	49055650	+
ENSG00000188032.9	C19orf67	Her2	protein_coding	chr19	14081619	14085875	-
ENSG00000133422.12	MORC2	Her2	protein_coding	chr22	30925130	30968298	-
ENSG00000258539.1	RP11-12J10.3	Her2	protein_coding	chr10	124617080	124791727	-
ENSG00000162889.10	MAPKAPK2	Her2	protein_coding	chr1	206684944	206734283	+
ENSG00000134640.2	MTNR1B	Her2	protein_coding	chr11	92969720	92985066	+
ENSG00000188051.6	TMEM221	Her2	protein_coding	chr19	17435509	17448567	-
ENSG00000146374.13	RSPO3	Her2	protein_coding	chr6	127118604	127197765	+
ENSG00000130222.10	GADD45G	Her2 LumA	protein_coding	chr9	89605013	89606555	+
ENSG00000165716.9	FAM69B	Her2 LumA	protein_coding	chr9	136712570	136724050	+
ENSG00000102984.14	ZNF821	Her2 LumB	protein_coding	chr16	71859680	71895336	-
ENSG00000079313.11	REXO1	Her2 LumB	protein_coding	chr19	1815246	1848463	-
ENSG00000215009.5	ACSM4	LumA	protein_coding	chr12	7304284	7328724	+
ENSG00000100319.12	ZMAT5	LumA	protein_coding	chr22	29730956	29767011	-
ENSG00000188677.14	PARVB	LumA	protein_coding	chr22	43999211	44172949	+
ENSG00000198961.9	PJA2	LumA	protein_coding	chr5	109334709	109409994	-
ENSG00000122543.10	OCM	LumA	protein_coding	chr7	5879827	5886362	+
ENSG00000178982.9	EIF3K	LumA	protein_coding	chr19	38619082	38636955	+
ENSG00000109158.10	GABRA4	LumA	protein_coding	chr4	46918900	46994407	-
ENSG00000159251.6	ACTC1	LumA	protein_coding	chr15	34788096	34796139	-
ENSG00000198948.11	MFAP3L	LumA	protein_coding	chr4	169986597	170033031	-
ENSG00000198829.6	SUCNR1	LumA	protein_coding	chr3	151873643	151884619	+
ENSG00000278272.1	HIST1H3C	LumA	protein_coding	chr6	26045411	26045821	+
ENSG00000105976.14	MET	LumA	protein_coding	chr7	116672390	116798386	+
ENSG00000280116.1	AC231657.1	LumA	protein_coding	chrX	49155242	49157351	-
ENSG00000205869.2	KRTAP5-1	LumA	protein_coding	chr11	1584342	1585283	-
ENSG00000118491.9	ZC2HC1B	LumA	protein_coding	chr6	143864436	143938356	+
ENSG00000184276.2	DEFB108B	LumA	protein_coding	chr11	71833200	71837710	+
ENSG00000173992.8	CCS	LumA	protein_coding	chr11	66592821	66606019	+
ENSG00000034510.5	TMSB10	LumA	protein_coding	chr2	84905625	84906675	+
ENSG00000196754.10	S100A2	LumA	protein_coding	chr1	153561108	153567890	-
ENSG00000166233.12	ARIH1	LumA	protein_coding	chr15	72474326	72602985	+
ENSG00000146476.10	ARMT1	LumA	protein_coding	chr6	151452258	151470101	+
ENSG00000184162.14	NR2C2AP	LumA	protein_coding	chr19	19201416	19203424	-
ENSG00000135960.9	EDAR	LumA	protein_coding	chr2	108894471	108989372	-
ENSG00000182053.12	TRIM49B	LumA	protein_coding	chr11	49027501	49038451	+
ENSG00000196800.6	SPINK14	LumA	protein_coding	chr5	148169733	148175398	+
ENSG00000182983.14	ZNF662	LumA	protein_coding	chr3	42905731	42917641	+
ENSG00000185745.9	IFIT1	LumA	protein_coding	chr10	89392546	89406486	+
ENSG00000172352.5	CDY1B	LumA	protein_coding	chrY	24045229	24048019	-
ENSG00000075461.5	CACNG4	LumA	protein_coding	chr17	66964910	67033398	+
ENSG00000188257.10	PLA2G2A	LumA	protein_coding	chr1	19975431	19980416	-
ENSG00000197321.14	SVIL	LumA	protein_coding	chr10	29457338	29736781	-
ENSG00000108381.10	ASPA	LumA	protein_coding	chr17	3472374	3503419	+
ENSG00000159164.9	SV2A	LumA	protein_coding	chr1	149903318	149917882	-
ENSG00000100485.11	SOS2	LumA	protein_coding	chr14	50117120	50231558	-
ENSG00000113328.18	CCNG1	LumA	protein_coding	chr5	163437569	163446151	+
ENSG00000188282.12	RUFY4	LumA	protein_coding	chr2	218034960	218090581	+
ENSG00000158869.10	FCER1G	LumA	protein_coding	chr1	161215234	161220699	+
ENSG00000105701.15	FKBP8	LumA	protein_coding	chr19	18531751	18544077	-
ENSG00000108306.11	FBXL20	LumA	protein_coding	chr17	39252644	39402523	-
ENSG00000072609.17	CHFR	LumA	protein_coding	chr12	132822187	132956304	-
ENSG00000100764.13	PSMC1	LumA	protein_coding	chr14	90256495	90275429	+
ENSG00000156269.4	NAA11	LumA	protein_coding	chr4	79225694	79326050	-
ENSG00000141968.7	VAV1	LumA	protein_coding	chr19	6772714	6857366	+
ENSG00000079277.19	MKNK1	LumA	protein_coding	chr1	46557408	46616843	-
ENSG00000180525.11	PRR26	LumA	protein_coding	chr10	649948	669581	+
ENSG00000197147.12	LRRC8B	LumA LumB	protein_coding	chr1	89524836	89597864	+
ENSG00000121594.11	CD80	LumA LumB	protein_coding	chr3	119524293	119559602	-
ENSG00000164796.17	CSMD3	LumA LumB	protein_coding	chr8	112222928	113437099	-
ENSG00000173908.8	KRT28	LumA LumB	protein_coding	chr17	40792203	40799959	-
ENSG00000198967.3	OR10Z1	LumA LumB	protein_coding	chr1	158606439	158607380	+
ENSG00000215045.8	GRID2IP	LumA LumB	protein_coding	chr7	6497462	6551436	-
ENSG00000134283.17	PPHLN1	LumA LumB	protein_coding	chr12	42238447	42459715	+
ENSG00000111816.7	FRK	LumA LumB	protein_coding	chr6	115931149	116060758	-
ENSG00000145428.14	RNF175	LumB	protein_coding	chr4	153710125	153760235	-
ENSG00000031003.10	FAM13B	LumB	protein_coding	chr5	137937960	138051961	-
ENSG00000136688.10	IL36G	LumB	protein_coding	chr2	112973203	112985665	+
ENSG00000086288.11	NME8	LumB	protein_coding	chr7	37848597	37900401	+
ENSG00000175793.11	SFN	LumB	protein_coding	chr1	26863138	26864457	+
ENSG00000049323.15	LTBP1	LumB	protein_coding	chr2	32946972	33399509	+
ENSG00000012124.14	CD22	LumB	protein_coding	chr19	35319261	35347355	+
ENSG00000138735.15	PDE5A	LumB	protein_coding	chr4	119494395	119628991	-
ENSG00000168116.13	KIAA1586	LumB	protein_coding	chr6	57046532	57055239	+
ENSG00000118520.13	ARG1	LumB	protein_coding	chr6	131573144	131584332	+
ENSG00000255181.3	CCDC166	LumB	protein_coding	chr8	143706694	143708109	-
ENSG00000204356.11	NELFE	LumB	protein_coding	chr6	31952087	31959110	-
ENSG00000239998.5	LILRA2	LumB	protein_coding	chr19	54572920	54590287	+
ENSG00000186281.12	GPAT2	LumB	protein_coding	chr2	96021946	96039451	-
ENSG00000155761.13	SPAG17	LumB	protein_coding	chr1	117953861	118185223	-
ENSG00000153071.14	DAB2	LumB	protein_coding	chr5	39371675	39462300	-
ENSG00000137497.17	NUMA1	LumB	protein_coding	chr11	72002864	72080693	-
ENSG00000148935.10	GAS2	LumB	protein_coding	chr11	22625642	22813055	+
ENSG00000148343.18	FAM73B	LumB	protein_coding	chr9	129036621	129072082	+
ENSG00000135902.9	CHRND	LumB	protein_coding	chr2	232525993	232536667	+
ENSG00000267127.6	RP11-795F19.5	LumB	protein_coding	chr18	80034346	80097088	+
ENSG00000183258.11	DDX41	LumB	protein_coding	chr5	177511577	177517469	-

## Sheet: lncRNAs
id	gene_name	subtype(s)	gene_type	chrom	chromStart	chromEnd	strand
ENSG00000259792.1	RP11-114H24.6	Basal	antisense	chr15	77993405	77995289	+
ENSG00000234336.6	JAZF1-AS1	Basal	antisense	chr7	28180322	28243917	+
ENSG00000253829.1	RP11-723D22.3	Basal	antisense	chr8	38844866	38846439	-
ENSG00000259641.5	PCAT29	Basal	lincRNA	chr15	69592129	69695750	+
ENSG00000233068.2	RP1-140K8.1	Basal	lincRNA	chr6	3893126	3894292	+
ENSG00000256166.1	XXbac-BPG248L24.13	Basal	lincRNA	chr6	31293908	31301642	-
ENSG00000276417.1	RP11-266K4.13	Basal	lincRNA	chr12	8205984	8207397	+
ENSG00000240237.1	CTD-2182N23.1	Basal	processed_pseudogene	chr8	133002605	133003075	-
ENSG00000259512.3	HNRNPA1P5	Basal	processed_pseudogene	chr15	67627852	67629135	+
ENSG00000254088.1	SLC2A3P4	Basal	processed_pseudogene	chr8	86503591	86505061	+
ENSG00000231071.1	RP5-1068H6.1	Basal	processed_pseudogene	chr20	4735669	4736673	-
ENSG00000281796.1	EHMT1-IT1	Basal	sense_intronic	chr9	137763022	137764770	+
ENSG00000257449.1	RP11-603J24.4	Her2	antisense	chr12	56029649	56041806	-
ENSG00000227599.1	RP4-753D4.2	Her2	antisense	chr20	42968743	42971492	+
ENSG00000272172.1	RP13-582O9.7	Her2	antisense	chr8	143290399	143290621	-
ENSG00000225891.1	RP3-476K8.3	Her2	antisense	chr1	26462756	26467282	-
ENSG00000268603.1	RP11-316O14.1	Her2	antisense	chr2	219497611	219498246	-
ENSG00000266775.1	RP11-218M11.6	Her2	antisense	chr17	30557732	30558502	-
ENSG00000249494.5	CTB-161M19.4	Her2	antisense	chr5	119006347	119070890	-
ENSG00000272693.3	RP11-479O9.4	Her2	lincRNA	chr7	65647010	65770810	-
ENSG00000234489.1	ALDH7A1P4	Her2	processed_pseudogene	chr10	62741208	62741385	-
ENSG00000242814.2	RP11-436H11.1	Her2	processed_pseudogene	chr5	124808828	124809233	-
ENSG00000270802.2	AC005776.1	Her2	processed_pseudogene	chr19	15338948	15339237	+
ENSG00000183055.5	FAM133CP	Her2	processed_pseudogene	chr10	58715554	58716257	+
ENSG00000271232.1	CARSP1	Her2	processed_pseudogene	chr15	68749501	68750691	+
ENSG00000266664.1	RP11-160E2.21	Her2	sense_intronic	chr17	19150279	19151286	+
ENSG00000238158.6	RP11-420L9.4	Her2	sense_overlapping	chr6	3831933	3855737	+
ENSG00000270393.1	AC000095.9	Her2 LumA	processed_pseudogene	chr22	19018043	19018916	-
ENSG00000230098.1	TCERG1L-AS1	LumA	antisense	chr10	131095218	131095777	+
ENSG00000255456.1	CTD-2517M22.9	LumA	antisense	chr8	144584040	144586488	+
ENSG00000205790.1	DPP9-AS1	LumA	antisense	chr19	4679282	4685948	+
ENSG00000236782.5	RP11-96L14.7	LumA	antisense	chr1	26169947	26171821	-
ENSG00000228677.1	TTC3-AS1	LumA	antisense	chr21	37187666	37193926	-
ENSG00000248362.1	CTC-327F10.5	LumA	antisense	chr5	147886086	147886878	-
ENSG00000250195.1	RP11-371F15.3	LumA	antisense	chr4	138819954	139012646	-
ENSG00000276707.1	RP11-445F12.2	LumA	antisense	chr17	36940049	36943456	-
ENSG00000267033.1	CTD-2562J15.4	LumA	antisense	chr19	16186276	16189458	-
ENSG00000230317.1	LINC01284	LumA	lincRNA	chrX	51095844	51171400	-
ENSG00000255418.5	RP11-266A24.1	LumA	lincRNA	chr11	23164900	23203161	+
ENSG00000226751.2	AF127936.5	LumA	lincRNA	chr21	14761710	14763090	-
ENSG00000236173.1	RP1-182D15.2	LumA	lincRNA	chr6	169809318	169810102	-
ENSG00000230631.1	RP11-359N11.1	LumA	lincRNA	chr6	14229775	14231570	-
ENSG00000185168.5	LINC00482	LumA	lincRNA	chr17	81303771	81309248	-
ENSG00000233942.1	AC004012.1	LumA	lincRNA	chr7	95471835	95473998	+
ENSG00000223806.7	LINC00114	LumA	lincRNA	chr21	38739021	38747460	-
ENSG00000238266.1	LINC00707	LumA	lincRNA	chr10	6779598	6842906	+
ENSG00000263571.1	CTC-304I17.5	LumA	lincRNA	chr17	34161737	34164251	+
ENSG00000253926.1	RP11-26E5.1	LumA	lincRNA	chr8	129415949	129445852	+
ENSG00000256292.1	RP11-955H22.1	LumA	lincRNA	chr12	127274467	127284283	-
ENSG00000260507.1	RP11-356C4.3	LumA	lincRNA	chr16	90105095	90106316	-
ENSG00000232954.2	LINC00374	LumA	lincRNA	chr13	58211697	58233117	-
ENSG00000251492.1	RP11-782E2.2	LumA	processed_pseudogene	chr4	136004509	136004902	-
ENSG00000267361.1	LOC100421166	LumA	processed_pseudogene	chr17	69094289	69095499	-
ENSG00000270453.1	CTB-10G5.1	LumA	processed_pseudogene	chr7	92442077	92442489	+
ENSG00000228657.1	RPL23AP58	LumA	processed_pseudogene	chr10	102572757	102573225	-
ENSG00000254796.1	RP11-1118M6.2	LumA	processed_pseudogene	chr8	7601004	7601267	+
ENSG00000235267.1	AC074117.13	LumA	processed_pseudogene	chr2	27455156	27455862	+
ENSG00000253118.1	RP11-700E23.3	LumA	processed_pseudogene	chr8	92351912	92352148	-
ENSG00000270896.1	XXbac-BPG170G13.31	LumA	processed_pseudogene	chr6	29763258	29763392	-
ENSG00000262902.1	RP11-750B16.1	LumA	processed_pseudogene	chr17	53105734	53106358	+
ENSG00000259318.1	RP11-454L9.2	LumA	processed_pseudogene	chr14	55394940	55395233	-
ENSG00000223740.1	RP11-760D2.4	LumA	processed_pseudogene	chr7	56525428	56526113	-
ENSG00000270415.1	DPPA3P3	LumA	processed_pseudogene	chr13	81114866	81115295	-
ENSG00000235349.1	RP11-561N12.6	LumA	processed_pseudogene	chr7	64566814	64567443	-
ENSG00000270179.1	RP11-159N11.4	LumA	sense_intronic	chr11	113368478	113369117	+
ENSG00000234775.1	RP11-335O13.7	LumA LumB	antisense	chr1	203127259	203127954	-
ENSG00000229227.8	RP11-38L15.2	LumA LumB	lincRNA	chr10	46597918	46612154	+
ENSG00000258647.5	LINC00930	LumA LumB	lincRNA	chr15	92567818	92572042	-
ENSG00000250260.1	RP11-325L7.2	LumA LumB	lincRNA	chr5	138039199	138039979	+
ENSG00000234613.1	RP5-1158E12.1	LumA LumB	lincRNA	chrX	45913267	45917040	-
ENSG00000271129.1	RP11-123C5.5	LumA LumB	processed_pseudogene	chr16	69025860	69026643	-
ENSG00000228238.1	GS1-304P7.2	LumA LumB	processed_pseudogene	chr1	186578279	186579299	+
ENSG00000225522.2	RP11-203F10.1	LumA LumB	processed_pseudogene	chr1	204183006	204183537	+
ENSG00000230289.1	RP11-334J6.6	LumB	antisense	chr9	131516558	131522229	-
ENSG00000225437.5	RP1-257A15.1	LumB	antisense	chr6	163042557	163054161	-
ENSG00000274501.1	RP4-583P15.16	LumB	antisense	chr20	63730072	63730377	-
ENSG00000233339.1	AC018878.3	LumB	antisense	chr2	106179542	106183797	+
ENSG00000250240.5	CTD-2154I11.2	LumB	antisense	chr5	95701249	95732295	-
ENSG00000225231.1	AC091814.2	LumB	lincRNA	chr12	9936579	9943495	-
ENSG00000268673.3	LLNLR-249E10.1	LumB	lincRNA	chr19	15760375	15770828	+
ENSG00000230748.1	RP11-541H12.1	LumB	processed_pseudogene	chr1	165497724	165498348	+
ENSG00000226701.1	RP11-570G20.1	LumB	processed_pseudogene	chr10	72189941	72190576	+
ENSG00000232906.1	RP11-746P2.3	LumB	processed_pseudogene	chr7	65355934	65357176	+
ENSG00000259713.1	RP11-429B14.1	LumB	sense_overlapping	chr15	89518523	89591956	+
ENSG00000242151.1	DYNLL1P5	LumA LumB	processed_pseudogene	chr3	154657294	154657563	+

## Sheet: all
id	gene_name	subtype(s)	gene_type	chrom	chromStart	chromEnd	strand
ENSG00000263698.1	RP11-408H20.3	Basal	antisense	chr18	31131456	31132494	+
ENSG00000253754.1	RP11-35G22.1	Basal	antisense	chr8	108226200	108227544	+
ENSG00000259792.1	RP11-114H24.6	Basal	antisense	chr15	77993405	77995289	+
ENSG00000225891.1	RP3-476K8.3	Her2	antisense	chr1	26462756	26467282	-
ENSG00000266775.1	RP11-218M11.6	Her2	antisense	chr17	30557732	30558502	-
ENSG00000249494.5	CTB-161M19.4	Her2	antisense	chr5	119006347	119070890	-
ENSG00000230098.1	TCERG1L-AS1	LumA	antisense	chr10	131095218	131095777	+
ENSG00000205790.1	DPP9-AS1	LumA	antisense	chr19	4679282	4685948	+
ENSG00000236782.5	RP11-96L14.7	LumA	antisense	chr1	26169947	26171821	-
ENSG00000228677.1	TTC3-AS1	LumA	antisense	chr21	37187666	37193926	-
ENSG00000248362.1	CTC-327F10.5	LumA	antisense	chr5	147886086	147886878	-
ENSG00000255456.1	CTD-2517M22.9	LumA	antisense	chr8	144584040	144586488	+
ENSG00000235280.2	MCF2L-AS1	LumA	antisense	chr13	112967484	112968824	-
ENSG00000234775.1	RP11-335O13.7	LumA LumB	antisense	chr1	203127259	203127954	-
ENSG00000233339.1	AC018878.3	LumA LumB	antisense	chr2	106179542	106183797	+
ENSG00000230289.1	RP11-334J6.6	LumB	antisense	chr9	131516558	131522229	-
ENSG00000273082.1	LL22NC03-32F9.1	LumB	antisense	chr22	33922422	33922766	+
ENSG00000259641.5	PCAT29	Basal	lincRNA	chr15	69592129	69695750	+
ENSG00000263884.1	RP11-705O1.8	Basal	lincRNA	chr18	268148	270278	+
ENSG00000256166.1	XXbac-BPG248L24.13	Basal	lincRNA	chr6	31293908	31301642	-
ENSG00000230631.1	RP11-359N11.1	LumA	lincRNA	chr6	14229775	14231570	-
ENSG00000185168.5	LINC00482	LumA	lincRNA	chr17	81303771	81309248	-
ENSG00000233942.1	AC004012.1	LumA	lincRNA	chr7	95471835	95473998	+
ENSG00000234613.1	RP5-1158E12.1	LumA	lincRNA	chrX	45913267	45917040	-
ENSG00000263571.1	CTC-304I17.5	LumA	lincRNA	chr17	34161737	34164251	+
ENSG00000238266.1	LINC00707	LumA	lincRNA	chr10	6779598	6842906	+
ENSG00000253926.1	RP11-26E5.1	LumA	lincRNA	chr8	129415949	129445852	+
ENSG00000253130.1	CTD-3023L14.2	LumA	lincRNA	chr8	8561391	8569688	+
ENSG00000256292.1	RP11-955H22.1	LumA	lincRNA	chr12	127274467	127284283	-
ENSG00000260507.1	RP11-356C4.3	LumA	lincRNA	chr16	90105095	90106316	-
ENSG00000232954.2	LINC00374	LumA	lincRNA	chr13	58211697	58233117	-
ENSG00000258647.5	LINC00930	LumA LumB	lincRNA	chr15	92567818	92572042	-
ENSG00000229227.8	RP11-38L15.2	LumA LumB	lincRNA	chr10	46597918	46612154	+
ENSG00000250260.1	RP11-325L7.2	LumA LumB	lincRNA	chr5	138039199	138039979	+
ENSG00000225231.1	AC091814.2	LumB	lincRNA	chr12	9936579	9943495	-
ENSG00000267890.1	CTD-2126E3.4	LumB	lincRNA	chr19	50075123	50075902	+
ENSG00000239407.5	LL0XNC01-237H1.2	LumB	lincRNA	chrX	102884414	102906158	+
ENSG00000240237.1	CTD-2182N23.1	Basal	processed_pseudogene	chr8	133002605	133003075	-
ENSG00000254088.1	SLC2A3P4	Basal	processed_pseudogene	chr8	86503591	86505061	+
ENSG00000231922.1	AL138479.3	Her2	processed_pseudogene	chr14	53917270	53917753	-
ENSG00000234489.1	ALDH7A1P4	Her2	processed_pseudogene	chr10	62741208	62741385	-
ENSG00000242814.2	RP11-436H11.1	Her2	processed_pseudogene	chr5	124808828	124809233	-
ENSG00000183055.5	FAM133CP	Her2	processed_pseudogene	chr10	58715554	58716257	+
ENSG00000271232.1	CARSP1	Her2	processed_pseudogene	chr15	68749501	68750691	+
ENSG00000251492.1	RP11-782E2.2	LumA	processed_pseudogene	chr4	136004509	136004902	-
ENSG00000267361.1	LOC100421166	LumA	processed_pseudogene	chr17	69094289	69095499	-
ENSG00000228238.1	GS1-304P7.2	LumA	processed_pseudogene	chr1	186578279	186579299	+
ENSG00000228657.1	RPL23AP58	LumA	processed_pseudogene	chr10	102572757	102573225	-
ENSG00000271650.1	AL031601.4	LumA	processed_pseudogene	chr10	42209990	42210383	+
ENSG00000253118.1	RP11-700E23.3	LumA	processed_pseudogene	chr8	92351912	92352148	-
ENSG00000240668.1	KRT8P36	LumA	processed_pseudogene	chr3	138101478	138102917	-
ENSG00000259318.1	RP11-454L9.2	LumA	processed_pseudogene	chr14	55394940	55395233	-
ENSG00000240412.1	RPL5P15	LumA	processed_pseudogene	chr5	58822503	58823714	+
ENSG00000270896.1	XXbac-BPG170G13.31	LumA	processed_pseudogene	chr6	29763258	29763392	-
ENSG00000255396.2	AP000857.2	LumA	processed_pseudogene	chr11	84997226	84997768	-
ENSG00000270393.1	AC000095.9	LumA	processed_pseudogene	chr22	19018043	19018916	-
ENSG00000235349.1	RP11-561N12.6	LumA	processed_pseudogene	chr7	64566814	64567443	-
ENSG00000242151.1	DYNLL1P5	LumA	processed_pseudogene	chr3	154657294	154657563	+
ENSG00000271129.1	RP11-123C5.5	LumA LumB	processed_pseudogene	chr16	69025860	69026643	-
ENSG00000225522.2	RP11-203F10.1	LumA LumB	processed_pseudogene	chr1	204183006	204183537	+
ENSG00000230748.1	RP11-541H12.1	LumB	processed_pseudogene	chr1	165497724	165498348	+
ENSG00000255070.1	OSBPL9P3	LumB	processed_pseudogene	chr11	91115961	91116555	+
ENSG00000278685.4	IQCA1L	Basal	protein_coding	chr7	151190873	151205496	-
ENSG00000165233.17	C9orf89	Basal	protein_coding	chr9	93096218	93113283	+
ENSG00000014216.15	CAPN1	Basal	protein_coding	chr11	65180566	65212006	+
ENSG00000185163.9	DDX51	Her2	protein_coding	chr12	132136594	132144335	-
ENSG00000130222.10	GADD45G	Her2	protein_coding	chr9	89605013	89606555	+
ENSG00000134640.2	MTNR1B	Her2	protein_coding	chr11	92969720	92985066	+
ENSG00000102984.14	ZNF821	Her2	protein_coding	chr16	71859680	71895336	-
ENSG00000146374.13	RSPO3	Her2	protein_coding	chr6	127118604	127197765	+
ENSG00000165716.9	FAM69B	Her2 LumA	protein_coding	chr9	136712570	136724050	+
ENSG00000108381.10	ASPA	Her2 LumA	protein_coding	chr17	3472374	3503419	+
ENSG00000079313.11	REXO1	Her2 LumB	protein_coding	chr19	1815246	1848463	-
ENSG00000155099.7	TMEM55A	LumA	protein_coding	chr8	90993796	91041064	-
ENSG00000198961.9	PJA2	LumA	protein_coding	chr5	109334709	109409994	-
ENSG00000188676.13	IDO2	LumA	protein_coding	chr8	39934614	40016391	+
ENSG00000198829.6	SUCNR1	LumA	protein_coding	chr3	151873643	151884619	+
ENSG00000034510.5	TMSB10	LumA	protein_coding	chr2	84905625	84906675	+
ENSG00000159251.6	ACTC1	LumA	protein_coding	chr15	34788096	34796139	-
ENSG00000197428.2	OR51D1	LumA	protein_coding	chr11	4639715	4640838	+
ENSG00000184162.14	NR2C2AP	LumA	protein_coding	chr19	19201416	19203424	-
ENSG00000135960.9	EDAR	LumA	protein_coding	chr2	108894471	108989372	-
ENSG00000182053.12	TRIM49B	LumA	protein_coding	chr11	49027501	49038451	+
ENSG00000182983.14	ZNF662	LumA	protein_coding	chr3	42905731	42917641	+
ENSG00000185745.9	IFIT1	LumA	protein_coding	chr10	89392546	89406486	+
ENSG00000111816.7	FRK	LumA	protein_coding	chr6	115931149	116060758	-
ENSG00000188257.10	PLA2G2A	LumA	protein_coding	chr1	19975431	19980416	-
ENSG00000197321.14	SVIL	LumA	protein_coding	chr10	29457338	29736781	-
ENSG00000100485.11	SOS2	LumA	protein_coding	chr14	50117120	50231558	-
ENSG00000113328.18	CCNG1	LumA	protein_coding	chr5	163437569	163446151	+
ENSG00000188282.12	RUFY4	LumA	protein_coding	chr2	218034960	218090581	+
ENSG00000162971.10	TYW5	LumA	protein_coding	chr2	199929975	199955736	-
ENSG00000122543.10	OCM	LumA	protein_coding	chr7	5879827	5886362	+
ENSG00000197147.12	LRRC8B	LumA LumB	protein_coding	chr1	89524836	89597864	+
ENSG00000121594.11	CD80	LumA LumB	protein_coding	chr3	119524293	119559602	-
ENSG00000164796.17	CSMD3	LumA LumB	protein_coding	chr8	112222928	113437099	-
ENSG00000215045.8	GRID2IP	LumA LumB	protein_coding	chr7	6497462	6551436	-
ENSG00000145428.14	RNF175	LumB	protein_coding	chr4	153710125	153760235	-
ENSG00000136688.10	IL36G	LumB	protein_coding	chr2	112973203	112985665	+
ENSG00000086288.11	NME8	LumB	protein_coding	chr7	37848597	37900401	+
ENSG00000138735.15	PDE5A	LumB	protein_coding	chr4	119494395	119628991	-
ENSG00000155761.13	SPAG17	LumB	protein_coding	chr1	117953861	118185223	-
ENSG00000267127.6	RP11-795F19.5	LumB	protein_coding	chr18	80034346	80097088	+
ENSG00000148935.10	GAS2	LumB	protein_coding	chr11	22625642	22813055	+
ENSG00000153071.14	DAB2	LumB	protein_coding	chr5	39371675	39462300	-
ENSG00000266664.1	RP11-160E2.21	Her2	sense_intronic	chr17	19150279	19151286	+
