# Supplementary material for: lncRNA Gene Signatures for Prediction of Breast Cancer Intrinsic Subtypes and Prognosis
Source: Genes (Basel). 2018 Jan 26;9(2):65. doi: 10.3390/genes9020065 (PMC5852561; doi:10.3390/genes9020065)
Supplement: Supplementary file 1 [file genes-09-00065-s001.zip › Supp Table 2.xlsx]

## Sheet: PCGs
id	gene_name	subtype(s)	gene_type	chrom	chromStart	chromEnd	strand
ENSG00000135272.9	MDFIC	Basal	protein_coding	chr7	114922154	115019916	+
ENSG00000165233.17	C9orf89	Basal	protein_coding	chr9	93096218	93113283	+
ENSG00000109586.11	GALNT7	Basal	protein_coding	chr4	173168753	173323967	+
ENSG00000173214.5	KIAA1919	Basal	protein_coding	chr6	111259348	111271167	+
ENSG00000213533.11	TMEM110	Basal	protein_coding	chr3	52836219	52897596	-
ENSG00000169026.12	MFSD7	Basal	protein_coding	chr4	681829	689441	-
ENSG00000187474.4	FPR3	Basal	protein_coding	chr19	51795163	51826189	+
ENSG00000041880.14	PARP3	Basal	protein_coding	chr3	51942345	51948867	+
ENSG00000184481.16	FOXO4	Basal	protein_coding	chrX	71096197	71103535	+
ENSG00000014216.15	CAPN1	Basal	protein_coding	chr11	65180566	65212006	+
ENSG00000100124.12	ANKRD54	Basal LumA	protein_coding	chr22	37830855	37849327	-
ENSG00000163328.13	GPR155	Basal LumA	protein_coding	chr2	174431571	174487094	-
ENSG00000278685.4	IQCA1L	Basal LumB	protein_coding	chr7	151190873	151205496	-
ENSG00000185163.9	DDX51	Her2	protein_coding	chr12	132136594	132144335	-
ENSG00000112624.12	GLTSCR1L	Her2	protein_coding	chr6	42746958	42868560	+
ENSG00000165716.9	FAM69B	Her2	protein_coding	chr9	136712570	136724050	+
ENSG00000130222.10	GADD45G	Her2	protein_coding	chr9	89605013	89606555	+
ENSG00000161813.20	LARP4	Her2	protein_coding	chr12	50392383	50480004	+
ENSG00000162889.10	MAPKAPK2	Her2	protein_coding	chr1	206684944	206734283	+
ENSG00000146374.13	RSPO3	Her2	protein_coding	chr6	127118604	127197765	+
ENSG00000100764.13	PSMC1	LumA	protein_coding	chr14	90256495	90275429	+
ENSG00000108381.10	ASPA	LumA	protein_coding	chr17	3472374	3503419	+
ENSG00000135960.9	EDAR	LumA	protein_coding	chr2	108894471	108989372	-
ENSG00000011454.16	RABGAP1	LumA	protein_coding	chr9	122940833	123104866	+
ENSG00000182053.12	TRIM49B	LumA	protein_coding	chr11	49027501	49038451	+
ENSG00000094631.18	HDAC6	LumA	protein_coding	chrX	48801377	48824982	+
ENSG00000173908.8	KRT28	LumA	protein_coding	chr17	40792203	40799959	-
ENSG00000144228.8	SPOPL	LumA	protein_coding	chr2	138501801	138573547	+
ENSG00000005700.14	IBTK	LumA	protein_coding	chr6	82169983	82247754	-
ENSG00000169696.15	ASPSCR1	LumA	protein_coding	chr17	81976807	82017406	+
ENSG00000178982.9	EIF3K	LumA	protein_coding	chr19	38619082	38636955	+
ENSG00000126464.13	PRR12	LumA	protein_coding	chr19	49591643	49626439	+
ENSG00000180525.11	PRR26	LumA	protein_coding	chr10	649948	669581	+
ENSG00000125703.14	ATG4C	LumA	protein_coding	chr1	62784135	62865513	+
ENSG00000052795.12	FNIP2	LumA	protein_coding	chr4	158769138	158908049	+
ENSG00000197147.12	LRRC8B	LumA LumB	protein_coding	chr1	89524836	89597864	+
ENSG00000121594.11	CD80	LumA LumB	protein_coding	chr3	119524293	119559602	-
ENSG00000188282.12	RUFY4	LumA LumB	protein_coding	chr2	218034960	218090581	+
ENSG00000079313.11	REXO1	LumB	protein_coding	chr19	1815246	1848463	-
ENSG00000155761.13	SPAG17	LumB	protein_coding	chr1	117953861	118185223	-
ENSG00000153071.14	DAB2	LumB	protein_coding	chr5	39371675	39462300	-
ENSG00000137497.17	NUMA1	LumB	protein_coding	chr11	72002864	72080693	-
ENSG00000148935.10	GAS2	LumB	protein_coding	chr11	22625642	22813055	+
ENSG00000243147.7	MRPL33	LumB	protein_coding	chr2	27771717	27988087	+
ENSG00000143702.15	CEP170	LumB	protein_coding	chr1	243124428	243255348	-
ENSG00000145428.14	RNF175	LumB	protein_coding	chr4	153710125	153760235	-
ENSG00000124818.14	OPN5	LumB	protein_coding	chr6	47781982	47832780	+
ENSG00000165506.14	DNAAF2	LumB	protein_coding	chr14	49625174	49635230	-
ENSG00000085998.13	POMGNT1	LumB	protein_coding	chr1	46188682	46220305	-
ENSG00000240654.6	C1QTNF9	LumB	protein_coding	chr13	24307166	24322535	+

## Sheet: LncRNAs
id	gene_name	subtype(s)	gene_type	chrom	chromStart	chromEnd	strand
ENSG00000233068.2	RP1-140K8.1	Basal	lincRNA	chr6	3893126	3894292	+
ENSG00000256166.1	XXbac-BPG248L24.13	Basal	lincRNA	chr6	31293908	31301642	-
ENSG00000281796.1	EHMT1-IT1	Basal	sense_intronic	chr9	137763022	137764770	+
ENSG00000231071.1	RP5-1068H6.1	Basal	processed_pseudogene	chr20	4735669	4736673	-
ENSG00000257042.1	RP11-993B23.3	Basal	antisense	chr12	27958517	27969813	+
ENSG00000240237.1	CTD-2182N23.1	Basal LumA	processed_pseudogene	chr8	133002605	133003075	-
ENSG00000272693.3	RP11-479O9.4	Her2	lincRNA	chr7	65647010	65770810	-
ENSG00000255248.6	RP11-166D19.1	Her2	sense_overlapping	chr11	122028355	122116323	-
ENSG00000271232.1	CARSP1	Her2	processed_pseudogene	chr15	68749501	68750691	+
ENSG00000257449.1	RP11-603J24.4	Her2	antisense	chr12	56029649	56041806	-
ENSG00000270393.1	AC000095.9	Her2 LumA	processed_pseudogene	chr22	19018043	19018916	-
ENSG00000233339.1	AC018878.3	LumA	antisense	chr2	106179542	106183797	+
ENSG00000214825.2	EI24P3	LumA	processed_pseudogene	chr3	44524744	44525805	-
ENSG00000259482.1	RORA-AS2	LumA	antisense	chr15	60681569	60686888	+
ENSG00000267033.1	CTD-2562J15.4	LumA	antisense	chr19	16186276	16189458	-
ENSG00000230098.1	TCERG1L-AS1	LumA	antisense	chr10	131095218	131095777	+
ENSG00000276707.1	RP11-445F12.2	LumA	antisense	chr17	36940049	36943456	-
ENSG00000253844.1	RP11-546K22.1	LumA	lincRNA	chr8	51961458	52022974	+
ENSG00000224885.1	TSSC1-IT1	LumA	sense_intronic	chr2	3298341	3301465	-
ENSG00000235267.1	AC074117.13	LumA	processed_pseudogene	chr2	27455156	27455862	+
ENSG00000248287.1	SCGB1D5P	LumA	processed_pseudogene	chr4	165517255	165517501	-
ENSG00000270415.1	DPPA3P3	LumA	processed_pseudogene	chr13	81114866	81115295	-
ENSG00000228238.1	GS1-304P7.2	LumA LumB	processed_pseudogene	chr1	186578279	186579299	+
ENSG00000250195.1	RP11-371F15.3	LumA LumB	antisense	chr4	138819954	139012646	-
ENSG00000248362.1	CTC-327F10.5	LumA LumB	antisense	chr5	147886086	147886878	-
ENSG00000230289.1	RP11-334J6.6	LumB	antisense	chr9	131516558	131522229	-
ENSG00000267984.1	CTD-2616J11.9	LumB	antisense	chr19	51345169	51353293	+
ENSG00000228154.3	RP11-302F12.2	LumB	processed_pseudogene	chr4	25622777	25623601	+
ENSG00000272180.1	RP11-481J13.1	LumA	lincRNA	chr2	55952158	56181652	+

## Sheet: all
id	gene_name	subtype(s)	gene_type	chrom	chromStart	chromEnd	strand
ENSG00000185163.9	DDX51	Her2	protein_coding	chr12	132136594	132144335	-
ENSG00000155761.13	SPAG17	LumB	protein_coding	chr1	117953861	118185223	-
ENSG00000137497.17	NUMA1	LumB	protein_coding	chr11	72002864	72080693	-
ENSG00000267984.1	CTD-2616J11.9	LumB	antisense	chr19	51345169	51353293	+
ENSG00000233068.2	RP1-140K8.1	Basal	lincRNA	chr6	3893126	3894292	+
ENSG00000253844.1	RP11-546K22.1	LumA	lincRNA	chr8	51961458	52022974	+
ENSG00000270393.1	AC000095.9	Her2 LumA	processed_pseudogene	chr22	19018043	19018916	-
ENSG00000248287.1	SCGB1D5P	LumA	processed_pseudogene	chr4	165517255	165517501	-
ENSG00000165233.17	C9orf89	Basal	protein_coding	chr9	93096218	93113283	+
ENSG00000112624.12	GLTSCR1L	Her2	protein_coding	chr6	42746958	42868560	+
ENSG00000184481.16	FOXO4	Basal	protein_coding	chrX	71096197	71103535	+
ENSG00000197147.12	LRRC8B	LumA	protein_coding	chr1	89524836	89597864	+
ENSG00000121594.11	CD80	LumB	protein_coding	chr3	119524293	119559602	-
ENSG00000135960.9	EDAR	LumA	protein_coding	chr2	108894471	108989372	-
ENSG00000153071.14	DAB2	LumB	protein_coding	chr5	39371675	39462300	-
ENSG00000148935.10	GAS2	LumB	protein_coding	chr11	22625642	22813055	+
ENSG00000182053.12	TRIM49B	LumA	protein_coding	chr11	49027501	49038451	+
ENSG00000278685.4	IQCA1L	LumB	protein_coding	chr7	151190873	151205496	-
ENSG00000173908.8	KRT28	LumA	protein_coding	chr17	40792203	40799959	-
ENSG00000145428.14	RNF175	LumB	protein_coding	chr4	153710125	153760235	-
ENSG00000161813.20	LARP4	Her2	protein_coding	chr12	50392383	50480004	+
ENSG00000146374.13	RSPO3	Her2	protein_coding	chr6	127118604	127197765	+
ENSG00000233339.1	AC018878.3	LumA	antisense	chr2	106179542	106183797	+
ENSG00000230289.1	RP11-334J6.6	LumB	antisense	chr9	131516558	131522229	-
ENSG00000230098.1	TCERG1L-AS1	LumA	antisense	chr10	131095218	131095777	+
ENSG00000257042.1	RP11-993B23.3	Basal	antisense	chr12	27958517	27969813	+
ENSG00000248362.1	CTC-327F10.5	LumA	antisense	chr5	147886086	147886878	-
ENSG00000224885.1	TSSC1-IT1	LumA	sense_intronic	chr2	3298341	3301465	-
ENSG00000281796.1	EHMT1-IT1	Basal	sense_intronic	chr9	137763022	137764770	+
ENSG00000256166.1	XXbac-BPG248L24.13	Basal	lincRNA	chr6	31293908	31301642	-
ENSG00000240237.1	CTD-2182N23.1	Basal	processed_pseudogene	chr8	133002605	133003075	-
ENSG00000228238.1	GS1-304P7.2	LumA LumB	processed_pseudogene	chr1	186578279	186579299	+
ENSG00000271232.1	CARSP1	Her2	processed_pseudogene	chr15	68749501	68750691	+
ENSG00000231071.1	RP5-1068H6.1	Basal	processed_pseudogene	chr20	4735669	4736673	-
ENSG00000235267.1	AC074117.13	LumA	processed_pseudogene	chr2	27455156	27455862	+
ENSG00000270415.1	DPPA3P3	LumA	processed_pseudogene	chr13	81114866	81115295	-
