# Supplementary material for: lncRNA Gene Signatures for Prediction of Breast Cancer Intrinsic Subtypes and Prognosis
Source: Genes (Basel). 2018 Jan 26;9(2):65. doi: 10.3390/genes9020065 (PMC5852561; doi:10.3390/genes9020065)
Supplement: Supplementary file 1 [file genes-09-00065-s001.zip › Supp Table 3.xlsx]

## Sheet: subtypes_prediction
SampleID	29 lncRNAs	36 combined gens	Match? (match=1,mismatch=0)
TCGA-E9-A3QA-01	Basal	Basal	1
TCGA-OL-A5RW-01	Basal	Basal	1
TCGA-OL-A6VO-01	Basal	Basal	1
TCGA-EW-A6SB-01	Basal	Basal	1
TCGA-AC-A62X-01	Basal	Basal	1
TCGA-S3-AA15-01	Basal	Basal	1
TCGA-LL-A441-01	Basal	Basal	1
TCGA-A2-A4S1-01	Basal	Basal	1
TCGA-AQ-A54N-01	Basal	Basal	1
TCGA-A2-A3Y0-01	Basal	Basal	1
TCGA-BH-A6R9-01	Basal	LumA	0
TCGA-A2-A3XY-01	Basal	Basal	1
TCGA-GM-A3XL-01	Basal	Basal	1
TCGA-B6-A3ZX-01	Basal	Basal	1
TCGA-AC-A7VC-01	Basal	Basal	1
TCGA-A7-A4SD-01	Basal	Basal	1
TCGA-LL-A6FR-01	Basal	Basal	1
TCGA-B6-A400-01	Basal	Basal	1
TCGA-OL-A5S0-01	Basal	Basal	1
TCGA-OL-A5D7-01	Basal	Basal	1
TCGA-E2-A574-01	Basal	Basal	1
TCGA-S3-AA10-01	Basal	Basal	1
TCGA-A2-A3XX-01	Basal	Basal	1
TCGA-E2-A573-01	Basal	Basal	1
TCGA-A2-A3XS-01	Basal	Basal	1
TCGA-S3-AA0Z-01	Basal	Basal	1
TCGA-BH-A5IZ-01	Basal	Basal	1
TCGA-OL-A66I-01	Basal	Basal	1
TCGA-E9-A1NC-01	Basal	Basal	1
TCGA-E2-A1B6-01	Basal	Basal	1
TCGA-A7-A5ZV-01	Basal	Basal	1
TCGA-A7-A6VY-01	Basal	Basal	1
TCGA-LL-A73Y-01	Basal	Basal	1
TCGA-PL-A8LV-01	Basal	Basal	1
TCGA-LL-A5YP-01	Basal	Basal	1
TCGA-A2-A0CY-01	Basal	LumB	0
TCGA-LL-A8F5-01	Basal	Basal	1
TCGA-A7-A4SE-01	Basal	Basal	1
TCGA-AC-A2QJ-01	Basal	Basal	1
TCGA-AR-A5QQ-01	Basal	Basal	1
TCGA-A7-A6VV-01	Basal	Basal	1
TCGA-AC-A8OQ-01	Basal	Basal	1
TCGA-A2-A3XT-01	Basal	Basal	1
TCGA-B6-A409-01	Basal	Basal	1
TCGA-BH-A0B9-01	Basal	Basal	1
TCGA-A2-A4RX-01	Basal	Basal	1
TCGA-AN-A0AR-01	Basal	Basal	1
TCGA-EW-A3U0-01	Basal	Basal	1
TCGA-PL-A8LZ-01	Basal	Basal	1
TCGA-A7-A6VW-01	Basal	Basal	1
TCGA-B6-A402-01	Basal	Basal	1
TCGA-A2-A3XU-01	Basal	Basal	1
TCGA-E9-A5FL-01	Basal	Basal	1
TCGA-AC-A6IW-01	Basal	Basal	1
TCGA-A2-A3XZ-01	Her2	Her2	1
TCGA-C8-A8HP-01	Her2	Her2	1
TCGA-OL-A66P-01	Her2	Her2	1
TCGA-AC-A5EH-01	Her2	Normal	0
TCGA-JL-A3YW-01	Her2	Normal	0
TCGA-UU-A93S-01	Her2	Her2	1
TCGA-EW-A6SD-01	Her2	Her2	1
TCGA-AC-A3W5-01	Her2	Her2	1
TCGA-E2-A1LE-01	Her2	Her2	1
TCGA-A2-A3XV-01	Her2	Her2	1
TCGA-OL-A5D6-01	Her2	Her2	1
TCGA-OL-A5RZ-01	Her2	Her2	1
TCGA-LL-A5YO-01	Her2	Her2	1
TCGA-LL-A740-01	Her2	Her2	1
TCGA-3C-AALI-01	Her2	Her2	1
TCGA-B6-A40B-01	LumA	LumA	1
TCGA-AC-A3QQ-01	LumA	LumA	1
TCGA-AR-A5QM-01	LumA	LumA	1
TCGA-E2-A15F-01	LumA	LumA	1
TCGA-E9-A3X8-01	LumA	LumA	1
TCGA-GM-A3NW-01	LumA	LumA	1
TCGA-AC-A3W6-01	LumA	LumA	1
TCGA-EW-A1IZ-01	LumA	LumA	1
TCGA-BH-A0HN-01	LumA	LumA	1
TCGA-OL-A66L-01	LumA	LumA	1
TCGA-BH-AB28-01	LumA	LumA	1
TCGA-AC-A2QI-01	LumA	LumA	1
TCGA-AR-A5QP-01	LumA	LumA	1
TCGA-AC-A8OS-01	LumA	LumA	1
TCGA-OL-A6VQ-01	LumA	LumA	1
TCGA-LL-A73Z-01	LumA	LumA	1
TCGA-A8-A07Z-01	LumA	LumA	1
TCGA-OL-A66H-01	LumA	LumA	1
TCGA-AR-A2LJ-01	LumA	LumA	1
TCGA-3C-AALK-01	LumA	LumA	1
TCGA-LL-A440-01	LumA	LumA	1
TCGA-A7-A56D-01	LumA	LumA	1
TCGA-EW-A6SC-01	LumA	LumA	1
TCGA-A7-A425-01	LumA	LumA	1
TCGA-LL-A9Q3-01	LumA	LumA	1
TCGA-A2-A3XW-01	LumA	LumA	1
TCGA-AC-A8OR-01	LumA	LumA	1
TCGA-OL-A66J-01	LumA	LumA	1
TCGA-OL-A5RX-01	LumA	LumA	1
TCGA-AQ-A7U7-01	LumA	LumA	1
TCGA-E9-A6HE-01	LumA	LumA	1
TCGA-OL-A5RU-01	LumA	LumA	1
TCGA-EW-A1P1-01	LumA	LumA	1
TCGA-E2-A15T-01	LumA	LumA	1
TCGA-S3-AA11-01	LumA	LumA	1
TCGA-GM-A3XG-01	LumA	LumA	1
TCGA-AQ-A54O-01	LumA	LumB	0
TCGA-D8-A3Z6-01	LumA	LumA	1
TCGA-E2-A56Z-01	LumA	LumA	1
TCGA-PL-A8LY-01	LumA	LumA	1
TCGA-OL-A6VR-01	LumA	LumA	1
TCGA-BH-A8FY-01	LumA	LumA	1
TCGA-A7-A4SC-01	LumA	LumA	1
TCGA-LL-A7SZ-01	LumA	LumA	1
TCGA-AC-A3YJ-01	LumA	LumA	1
TCGA-Z7-A8R5-01	LumA	LumA	1
TCGA-AC-A8OP-01	LumA	LumA	1
TCGA-LD-A7W6-01	LumA	LumA	1
TCGA-OK-A5Q2-01	LumA	LumA	1
TCGA-AC-A2FE-01	LumA	LumA	1
TCGA-LD-A66U-01	LumA	LumA	1
TCGA-AC-A6NO-01	LumA	LumA	1
TCGA-EW-A3E8-01	LumA	LumA	1
TCGA-OL-A5RY-01	LumA	LumA	1
TCGA-LL-A5YL-01	LumA	LumA	1
TCGA-AR-A5QN-01	LumA	LumA	1
TCGA-GM-A5PV-01	LumA	LumA	1
TCGA-5L-AAT1-01	LumA	LumA	1
TCGA-C8-A8HR-01	LumA	LumA	1
TCGA-E9-A54X-01	LumA	LumA	1
TCGA-A8-A08A-01	LumA	LumA	1
TCGA-LL-A6FQ-01	LumA	LumA	1
TCGA-EW-A423-01	LumA	LumA	1
TCGA-D8-A73W-01	LumA	LumA	1
TCGA-A7-A3RF-01	LumA	LumA	1
TCGA-AC-A3TN-01	LumA	LumA	1
TCGA-EW-A6S9-01	LumA	LumA	1
TCGA-E2-A572-01	LumA	LumA	1
TCGA-AC-A3W7-01	LumA	LumA	1
TCGA-OL-A5DA-01	LumA	LumA	1
TCGA-E2-A570-01	LumA	LumA	1
TCGA-PE-A5DD-01	LumA	LumA	1
TCGA-BH-A0B6-01	LumA	LumA	1
TCGA-BH-A8FZ-01	LumA	LumA	1
TCGA-A2-A4S0-01	LumA	LumA	1
TCGA-XX-A899-01	LumA	LumA	1
TCGA-A2-A0CO-01	LumA	LumA	1
TCGA-V7-A7HQ-01	LumA	LumA	1
TCGA-PE-A5DE-01	LumA	LumA	1
TCGA-A7-A13H-01	LumA	LumA	1
TCGA-D8-A73X-01	LumA	LumA	1
TCGA-AC-A3BB-01	LumA	LumA	1
TCGA-GM-A4E0-01	LumA	LumA	1
TCGA-OL-A5RV-01	LumA	LumA	1
TCGA-BH-A42V-01	LumA	LumA	1
TCGA-BH-A28O-01	LumA	LumA	1
TCGA-E9-A1RA-01	LumA	LumA	1
TCGA-E9-A5UP-01	LumA	LumA	1
TCGA-D8-A4Z1-01	LumA	LumA	1
TCGA-AC-A62Y-01	LumA	LumA	1
TCGA-UL-AAZ6-01	LumA	LumA	1
TCGA-B6-A40C-01	LumA	LumA	1
TCGA-E9-A5FK-01	LumA	LumA	1
TCGA-A7-A5ZX-01	LumA	LumA	1
TCGA-GM-A5PX-01	LumA	LumA	1
TCGA-PL-A8LX-01	LumA	LumA	1
TCGA-LL-A50Y-01	LumA	LumA	1
TCGA-W8-A86G-01	LumA	LumA	1
TCGA-A7-A426-01	LumA	LumA	1
TCGA-LL-A5YN-01	LumA	LumA	1
TCGA-AC-A3QP-01	LumA	LumA	1
TCGA-OL-A66O-01	LumA	LumA	1
TCGA-E2-A2P6-01	LumA	LumA	1
TCGA-BH-A8G0-01	LumA	LumA	1
TCGA-BH-A5J0-01	LumA	LumA	1
TCGA-OL-A97C-01	LumA	LumA	1
TCGA-LD-A9QF-01	LumA	LumA	1
TCGA-BH-A6R8-01	LumA	LumA	1
TCGA-OL-A5D8-01	LumA	LumA	1
TCGA-OL-A66N-01	LumA	LumA	1
TCGA-A2-A0EP-01	LumA	LumA	1
TCGA-A2-A4RY-01	LumA	LumA	1
TCGA-A2-A4S2-01	LumA	LumA	1
TCGA-A2-A0CK-01	LumA	LumA	1
TCGA-AC-A6IX-01	LumA	LumA	1
TCGA-A2-A0CR-01	LumA	LumA	1
TCGA-A7-A4SA-01	LumA	LumA	1
TCGA-WT-AB41-01	LumA	LumA	1
TCGA-A7-A4SB-01	LumA	LumA	1
TCGA-E2-A2P5-01	LumA	LumA	1
TCGA-E2-A576-01	LumA	LumB	0
TCGA-LL-A6FP-01	LumA	LumA	1
TCGA-BH-A42U-01	LumA	LumA	1
TCGA-AC-A6IV-01	LumA	LumA	1
TCGA-4H-AAAK-01	LumA	LumA	1
TCGA-B6-A408-01	LumA	LumA	1
TCGA-WT-AB44-01	LumA	LumA	1
TCGA-A2-A4RW-01	LumA	LumA	1
TCGA-AC-A3TM-01	LumA	LumA	1
TCGA-AR-A1AM-01	LumA	LumA	1
TCGA-LD-A74U-01	LumA	LumA	1
TCGA-AC-A5XS-01	LumA	LumA	1
TCGA-E2-A107-01	LumA	LumA	1
TCGA-3C-AALJ-01	LumA	LumA	1
TCGA-D8-A73U-01	LumA	LumA	1
TCGA-PE-A5DC-01	LumA	LumA	1
TCGA-GM-A3XN-01	LumA	LumA	1
TCGA-5L-AAT0-01	LumA	LumA	1
TCGA-JL-A3YX-01	LumA	LumA	1
TCGA-HN-A2OB-01	LumA	LumA	1
TCGA-AC-A3YI-01	LumA	LumA	1
TCGA-B6-A401-01	LumA	LumA	1
TCGA-MS-A51U-01	LumA	LumA	1
TCGA-OL-A66K-01	LumA	LumA	1
TCGA-LD-A7W5-01	LumA	LumA	1
TCGA-E2-A14U-01	LumA	LumA	1
TCGA-D8-A3Z5-01	LumA	LumA	1
TCGA-S3-AA14-01	LumA	LumA	1
TCGA-AC-A3EH-01	LumA	LumA	1
TCGA-EW-A424-01	LumA	LumA	1
TCGA-A7-A5ZW-01	LumA	LumA	1
TCGA-XX-A89A-01	LumA	LumA	1
TCGA-LQ-A4E4-01	LumB	LumA	0
TCGA-E2-A9RU-01	LumB	LumB	1
TCGA-A2-A4S3-01	LumB	LumB	1
TCGA-3C-AAAU-01	LumB	LumB	1
TCGA-E9-A54Y-01	LumB	LumB	1
TCGA-Z7-A8R6-01	LumB	LumA	0
TCGA-AR-A1AT-01	LumB	LumA	0
TCGA-BH-A0HL-01	LumB	LumB	1
TCGA-A7-A6VX-01	LumB	LumB	1
TCGA-C8-A8HQ-01	LumB	LumA	0
TCGA-S3-A6ZH-01	LumB	LumA	0
TCGA-E9-A5UO-01	LumB	LumB	1
TCGA-LL-A5YM-01	LumB	LumB	1
TCGA-S3-A6ZG-01	LumB	LumA	0
TCGA-S3-AA17-01	LumB	LumB	1
TCGA-LL-A442-01	LumB	LumB	1
TCGA-EW-A6SA-01	LumB	LumB	1
TCGA-A8-A09Z-01	LumB	LumB	1
TCGA-AC-A5XU-01	LumB	LumA	0
TCGA-S3-AA12-01	LumB	LumB	1
TCGA-A7-A4SF-01	LumB	LumB	1
TCGA-E9-A1RG-01	LumB	LumB	1
TCGA-AC-A2FM-01	LumB	LumA	0
TCGA-AC-A62V-01	LumB	LumB	1
TCGA-AC-A4ZE-01	LumB	LumA	0
TCGA-AC-A7VB-01	LumB	LumB	1
TCGA-LL-A7T0-01	LumB	LumA	0
TCGA-S3-A6ZF-01	LumB	LumA	0
TCGA-A8-A09E-01	LumB	LumA	0
TCGA-BH-A42T-01	LumB	LumB	1
TCGA-5T-A9QA-01	LumB	LumB	1
TCGA-AO-A0JB-01	LumA	LumA	1
