# Supplementary material for: lncRNA Gene Signatures for Prediction of Breast Cancer Intrinsic Subtypes and Prognosis
Source: Genes (Basel). 2018 Jan 26;9(2):65. doi: 10.3390/genes9020065 (PMC5852561; doi:10.3390/genes9020065)
Supplement: Supplementary file 1 [file genes-09-00065-s001.zip › Supp Table 4.xlsx]

## Sheet: Sheet1
Characteristic	Total, # in training set (n=839)	Total, # in testing set (n=253)
Gender
Male	9	3
Female	816	250
Age
<=60 yrs	450	131
> 60 yrs	375	122
Race
Asian	51	7
Black	66	117
White	628	121
Menopause.Status
Prei(<6 mon)	185	38
Peri(6-12mon)	30	9
Post (>12mon)	526	166
Pathologic_stage
I	142	40
II	470	138
III	178	68
IV	14	6
Histology
Infiltrating Ductal Carcinoma	649	122
Infiltrating Lobular Carcinoma	99	100
Mixed histology	31	14
Mucinous Carcinoma	9	8
Tumor stage
T1	204	5
T2	444	11
T3	73	3
T4	28	1
Treatment
chemotherapy	132	43
hormone	95	1
radiation	61	21
radiation,chemotherapy	235	80
radiation,hormone	121	26
Untreated or other	119	41
